# Supplementary material for: Inflammatory Kidney and Liver Tissue Response to Different Hydroxyethylstarch (HES) Preparations in a Rat Model of Early Sepsis
Source: PLoS One. 2016 Mar 17;11(3):e0151903. doi: 10.1371/journal.pone.0151903 (PMC4795752; doi:10.1371/journal.pone.0151903)
Supplement: S1 File — (XLSX) [file pone.0151903.s001.xlsx]

## Sheet: Animals
Animal overview
Number	CLP	HES_balanced	HES_saline	Group
1	0	0	0	Ringer's lactate
2	0	0	0	Ringer's lactate
3	0	0	0	Ringer's lactate
4	0	0	0	Ringer's lactate
5	0	0	0	Ringer's lactate
6	0	0	0	Ringer's lactate
7	0	0	0	Ringer's lactate
8	0	0	0	Ringer's lactate
9	0	0	0	Ringer's lactate
10	0	0	0	Ringer's lactate
11	0	0	0	Ringer's lactate
12	0	0	0	Ringer's lactate
13	0	0	0	Ringer's lactate
14	0	0	0	Ringer's lactate
15	0	0	0	Ringer's lactate
16	0	0	0	Ringer's lactate
17	0	0	0	Ringer's lactate
18	0	0	0	Ringer's lactate
19	0	0	1	HES saline
20	0	0	1	HES saline
21	0	0	1	HES saline
22	0	0	1	HES saline
23	0	0	1	HES saline
24	0	0	1	HES saline
25	0	0	1	HES saline
26	0	0	1	HES saline
27	0	0	1	HES saline
28	0	0	1	HES saline
29	0	0	1	HES saline
30	0	0	1	HES saline
31	0	0	1	HES saline
32	0	0	1	HES saline
33	0	1	0	HES balanced
34	0	1	0	HES balanced
35	0	1	0	HES balanced
36	0	1	0	HES balanced
37	1	0	0	Ringer's lactate
38	1	0	0	Ringer's lactate
39	1	0	0	Ringer's lactate
40	1	0	0	Ringer's lactate
41	1	0	0	Ringer's lactate
42	1	0	0	Ringer's lactate
43	1	0	0	Ringer's lactate
44	1	0	0	Ringer's lactate
45	1	0	0	Ringer's lactate
46	1	0	0	Ringer's lactate
47	1	0	0	Ringer's lactate
48	1	0	0	Ringer's lactate
49	1	0	0	Ringer's lactate
50	1	0	0	Ringer's lactate
51	1	0	0	Ringer's lactate
52	1	0	0	Ringer's lactate
53	1	0	0	Ringer's lactate
54	1	0	0	Ringer's lactate
55	1	0	1	HES saline
56	1	0	1	HES saline
57	1	0	1	HES saline
58	1	0	1	HES saline
59	1	0	1	HES saline
60	1	0	1	HES saline
61	1	0	1	HES saline
62	1	0	1	HES saline
63	1	0	1	HES saline
64	1	0	1	HES saline
65	1	0	1	HES saline
66	1	0	1	HES saline
67	1	0	1	HES saline
68	1	0	1	HES saline
69	1	0	1	HES saline
70	1	0	1	HES saline
71	1	0	1	HES saline
72	1	0	1	HES saline
73	1	0	1	HES saline
74	1	0	1	HES saline
75	1	1	0	HES balanced
76	1	1	0	HES balanced
77	1	1	0	HES balanced
78	1	1	0	HES balanced
79	1	1	0	HES balanced
80	1	1	0	HES balanced
81	1	1	0	HES balanced
82	1	1	0	HES balanced
83	1	1	0	HES balanced
84	1	1	0	HES balanced
85	1	1	0	HES balanced
86	1	1	0	HES balanced

## Sheet: Liver
	TNFalpha	ICAM1	MCP1	CINC1	RL	HES	Tetra	CLP_RL	CLP_HES	CLP_Tetra	CLP	HES_saline	HES_balanced	Group	ExcludeData
	0.41627	0.370895	0.028886	0.798817	1	0	0	0	0	0	0	0	0	Ringer's lactate	0
	0.535178	0.537965	0.018854	1.34717	1	0	0	0	0	0	0	0	0	Ringer's lactate	0
	1.4021	1.6784	1.82389	0.963553	1	0	0	0	0	0	0	0	0	Ringer's lactate	0
	1.62855	1.30503	1.80565	0.653807	1	0	0	0	0	0	0	0	0	Ringer's lactate	0
	1.0179	1.10771	1.32273	1.23665	1	0	0	0	0	0	0	0	0	Ringer's lactate	0
	0.827649	0.255977	0.107583	0.956898	0	1	0	0	0	0	0	1	0	HES saline	0
	1.29468	0.391229	0.206186	0.410495	0	1	0	0	0	0	0	1	0	HES saline	0
	1.97191	0.721006	1.00418	0.530137	0	1	0	0	0	0	0	1	0	HES saline	0
	32.0258	3.51758	6.03777	1.12931	0	0	1	0	0	0	0	0	1	HES balanced	0
	15.281	2.53517	7.0617	1.19411	0	0	1	0	0	0	0	0	1	HES balanced	0
	14.4166	2.34662	5.02462	0.932345	0	0	1	0	0	0	0	0	1	HES balanced	0
	2.59834	0.916104	1.2235	0.729225	0	0	0	1	0	0	1	0	0	Ringer's lactate	0
	10.6265	0.954676	2.79532	0.993737	0	0	0	1	0	0	1	0	0	Ringer's lactate	0
	0.578782	1.19382	0.351968	3.06298	0	0	0	1	0	0	1	0	0	Ringer's lactate	0
	2.64926	0.786535	3.30355	1.18957	0	0	0	1	0	0	1	0	0	Ringer's lactate	0
	18.285	13.2377	21.556	1.42943	0	0	0	1	0	0	1	0	0	Ringer's lactate	0
	11.3852	2.06993	4.17859	1.98954	0	0	0	1	0	0	1	0	0	Ringer's lactate	0
	16.2863	7.22293	21.5037	3.6577	0	0	0	1	0	0	1	0	0	Ringer's lactate	0
	0.421058	1.49649	2.619	0.532346	0	0	0	1	0	0	1	0	0	Ringer's lactate	0
	2.17361	2.74934	2.36119	1.09576	0	0	0	1	0	0	1	0	0	Ringer's lactate	0
	5.56774	8.75486	19.6712	0.985164	0	0	0	1	0	0	1	0	0	Ringer's lactate	0
	17.9771	13.3761	23.3365	0.632193	0	0	0	1	0	0	1	0	0	Ringer's lactate	0
	3.15271	0.378033	0.644841	0.305012	0	0	0	0	1	0	1	1	0	HES saline	0
	2.68159	1.16238	4.06855	0.741972	0	0	0	0	1	0	1	1	0	HES saline	0
	4.93856	0.287092	0.605423	0.942743	0	0	0	0	1	0	1	1	0	HES saline	0
	3.95339	1.6393	2.07342	0.630224	0	0	0	0	1	0	1	1	0	HES saline	0
	10.2396	1.57799	3.0147	1.96692	0	0	0	0	1	0	1	1	0	HES saline	0
	3.56547	1.43354	28.6411	1.04387	0	0	0	0	1	0	1	1	0	HES saline	0
	3.26615	1.45053	3.22102	1.07321	0	0	0	0	1	0	1	1	0	HES saline	0
	17.7051	3.2447	5.84019	1.89138	0	0	0	0	1	0	1	1	0	HES saline	0
	0.584628	0.201882	0.293415	0.204608	0	0	0	0	1	0	1	1	0	HES saline	0
	9.94583	3.83329	30.9317	0.885115	0	0	0	0	1	0	1	1	0	HES saline	0
	2.73794	1.86553	2.44277	1.21456	0	0	0	0	1	0	1	1	0	HES saline	0
	23.2328		40.3365	0.706586	0	0	0	0	1	0	1	1	0	HES saline	0
	1.80012	0.315144	7.66888	0.656759	0	0	0	0	1	0	1	1	0	HES saline	0
	8.76705	5.76605	5.02114	1.5877	0	0	0	0	0	1	1	0	1	HES balanced	0
	16.6286	37.2091	123.384	0.953917	0	0	0	0	0	1	1	0	1	HES balanced	0
	12.659	7.61363	6.28763	1.62162	0	0	0	0	0	1	1	0	1	HES balanced	0
	643.408	69.8934	359.542	2.5209	0	0	0	0	0	1	1	0	1	HES balanced	0
	442.364	49.1488	306.558	2.34638	0	0	0	0	0	1	1	0	1	HES balanced	0
	26.2563	40.185	143.262	2.50782	0	0	0	0	0	1	1	0	1	HES balanced	0
	197.005	40.9441	298.382	4.85657	0	0	0	0	0	1	1	0	1	HES balanced	0

## Sheet: Kidney
	TNFalpha	ICAM1	MCP1	CINC1	RL	HES	Tetra	CLP_RL	CLP_HES	CLP_Tetra	CLP	HES_saline	HES_balanced	Group
	0.131063	1.54302	0.996108	0.478828	1	0	0	0	0	0	0	0	0	Ringer's lactate
	1.56086	0.299076	1.63992	1.27463	1	0	0	0	0	0	0	0	0	Ringer's lactate
	1.70124	1.06038	0.813355	1.14591	1	0	0	0	0	0	0	0	0	Ringer's lactate
	1.02373	1.09752	0.550618	1.10063	1	0	0	0	0	0	0	0	0	Ringer's lactate
	0.583109				1	0	0	0	0	0	0	0	0	Ringer's lactate
	0.469464	0.85946	0.738221	0.190001	0	1	0	0	0	0	0	1	0	HES saline
	0.915154	0.207834	0.670414		0	1	0	0	0	0	0	1	0	HES saline
	0.443294		0.717785	0.346657	0	1	0	0	0	0	0	1	0	HES saline
	1.25057	1.36889	1.82624	1.5641	0	0	1	0	0	0	0	0	1	HES balanced
	1.80167	0.740593	1.35273	1.55275	0	0	1	0	0	0	0	0	1	HES balanced
	0.942351	1.67182	1.27703	1.69505	0	0	1	0	0	0	0	0	1	HES balanced
	0.318507	0.298546	0.406357	1.85039	0	0	1	0	0	0	0	0	1	HES balanced
	1.01701	2.11294	6.48171	10.2077	0	0	0	1	0	0	1	0	0	Ringer's lactate
	0.337004	0.260436	7.66281	0.831236	0	0	0	1	0	0	1	0	0	Ringer's lactate
	0.0687183	2.16821	0.0111437	0.010708	0	0	0	1	0	0	1	0	0	Ringer's lactate
	4.14346	0.0276803	0.604211	0.0791004	0	0	0	1	0	0	1	0	0	Ringer's lactate
	0.0278214	0.331233	0.018612	1.69124	0	0	0	1	0	0	1	0	0	Ringer's lactate
	2.11282	0.263889	0.444922	3.55433	0	0	0	1	0	0	1	0	0	Ringer's lactate
	0.419964	3.19209	0.298618	0.828647	0	0	0	1	0	0	1	0	0	Ringer's lactate
	0.720508	0.452949	4.2299	11.9512	0	0	0	1	0	0	1	0	0	Ringer's lactate
	0.337764	1.1591	0.266208	0.39429	0	0	0	1	0	0	1	0	0	Ringer's lactate
	1.33847	0.218394	1.48362	8.13887	0	0	0	1	0	0	1	0	0	Ringer's lactate
	0.133239	0.955616	0.379882	0.587569	0	0	0	1	0	0	1	0	0	Ringer's lactate
	3.0814	0.400258			0	0	0	1	0	0	1	0	0	Ringer's lactate
	0.777997	0.648309	1.28198	1.81766	0	0	0	1	0	0	1	0	0	Ringer's lactate
	4.65841	4.7109	5.40249	5.47204	0	0	0	1	0	0	1	0	0	Ringer's lactate
	1.75423	0.0125624	0.138684	6.07161	0	0	0	0	1	0	1	1	0	HES saline
	2.40522	0.0125624	2.57866	2.06384	0	0	0	0	1	0	1	1	0	HES saline
	0.0671371	0.78522	1.02411	0.408903	0	0	0	0	1	0	1	1	0	HES saline
	0.00803819		0.623138	2.76414	0	0	0	0	1	0	1	1	0	HES saline
	1.89125	1.36297	1.01299	0.0694	0	0	0	0	1	0	1	1	0	HES saline
	0.43699	0.837118	1.07447	5.6552	0	0	0	0	1	0	1	1	0	HES saline
	1.45709	0.366721	3.22684	5.67976	0	0	0	0	1	0	1	1	0	HES saline
	0.922478	1.40445	0.257051	3.94583	0	0	0	0	1	0	1	1	0	HES saline
	0.323164	0.585099	5.44761	11.5061	0	0	0	0	1	0	1	1	0	HES saline
	1.74755	0.405073	4.62635	5.40981	0	0	0	0	1	0	1	1	0	HES saline
	1.40113	0.171111		3.79232	0	0	0	0	1	0	1	1	0	HES saline
	1.20609	0.573952		0.669929	0	0	0	0	1	0	1	1	0	HES saline
	0.569922	2.73445		3.25313	0	0	0	0	1	0	1	1	0	HES saline
	2.75459			10.2644	0	0	0	0	1	0	1	1	0	HES saline
	1.98115				0	0	0	0	1	0	1	1	0	HES saline
	2.94412	3.24002	10.8896	6.37458	0	0	0	0	0	1	1	0	1	HES balanced
	2.99818	5.57995	4.63357	6.70775	0	0	0	0	0	1	1	0	1	HES balanced
	1.94914	1.95444	1.42343	1.23228	0	0	0	0	0	1	1	0	1	HES balanced
	3.5036	7.01772	11.1299	6.85107	0	0	0	0	0	1	1	0	1	HES balanced
	4.33592	5.4481	1.17456	2.36334	0	0	0	0	0	1	1	0	1	HES balanced
	7.69455	4.05795	13.5891	9.07457	0	0	0	0	0	1	1	0	1	HES balanced
	6.84399	3.04144	5.10929	9.54721	0	0	0	0	0	1	1	0	1	HES balanced
	3.84728	1.89836	8.28427	4.12339	0	0	0	0	0	1	1	0	1	HES balanced
	7.01205				0	0	0	0	0	1	1	0	1	HES balanced

## Sheet: Urine
	Creatinine	aMicroglobuline	CLP	HES_balanced	HES_saline	Group
	0.975809	8292.32	0	0	0	Ringer's lactate
	3.68881	7740.83	0	0	0	Ringer's lactate
	0.975809	5197.9	0	0	0	Ringer's lactate
	0.222762	15554.8	0	0	0	Ringer's lactate
	2.03708	4127.79	0	0	0	Ringer's lactate
	2.11662	4183.94	0	0	0	Ringer's lactate
	0.583743	4295.87	0	0	0	Ringer's lactate
	0.608409	14804	0	0	0	Ringer's lactate
	0.369519		0	0	0	Ringer's lactate
	0.383948		0	0	0	Ringer's lactate
	0.379135		0	0	0	Ringer's lactate
	0.456502		0	0	0	Ringer's lactate
	0.948909		0	0	0	Ringer's lactate
	0.974243		0	0	0	Ringer's lactate
	1.08605		0	0	0	Ringer's lactate
	1.19318		0	0	0	Ringer's lactate
	0.408059		0	0	0	Ringer's lactate
	0.44679		0	0	0	Ringer's lactate
	3.294	16811.1	0	0	1	HES saline
	1.73878	12758.2	0	0	1	HES saline
	0.427401	3441.3	0	0	1	HES saline
	0.427401	8941.74	0	0	1	HES saline
	1.64822	1443.19	0	0	1	HES saline
	1.6635	6119.42	0	0	1	HES saline
	0.288292		0	0	1	HES saline
	0.293044		0	0	1	HES saline
	0.692703		0	0	1	HES saline
	0.717614		0	0	1	HES saline
	1.23917		0	0	1	HES saline
	1.29032		0	0	1	HES saline
	1.38244		0	0	1	HES saline
	1.47455		0	0	1	HES saline
	0.93402	9015.56	0	1	0	HES balanced
	0.667478	5577.15	0	1	0	HES balanced
	1.40104		0	1	0	HES balanced
	1.34267		0	1	0	HES balanced
	2.51155	32930.6	1	0	0	Ringer's lactate
	2.51155	24172.2	1	0	0	Ringer's lactate
	2.51155	46376.9	1	0	0	Ringer's lactate
	2.51155	10806.6	1	0	0	Ringer's lactate
	1.73878	12791	1	0	0	Ringer's lactate
	2.90157		1	0	0	Ringer's lactate
	4.08599		1	0	0	Ringer's lactate
	3.68881		1	0	0	Ringer's lactate
	3.88264		1	0	0	Ringer's lactate
	3.90133		1	0	0	Ringer's lactate
	0.0965545		1	0	0	Ringer's lactate
	0.0965545		1	0	0	Ringer's lactate
	3.35131		1	0	0	Ringer's lactate
	3.43889		1	0	0	Ringer's lactate
	1.05551		1	0	0	Ringer's lactate
	1.06568		1	0	0	Ringer's lactate
	0.883198		1	0	0	Ringer's lactate
	0.873111		1	0	0	Ringer's lactate
	2.51155	8804.11	1	0	1	HES saline
	2.12395	11459.5	1	0	1	HES saline
	3.294	7928.75	1	0	1	HES saline
	2.90157	5951.99	1	0	1	HES saline
	6.1069	6610.01	1	0	1	HES saline
	2.51155	39694.4	1	0	1	HES saline
	2.51155		1	0	1	HES saline
	2.51155		1	0	1	HES saline
	0.633134		1	0	1	HES saline
	0.672812		1	0	1	HES saline
	1.39267		1	0	1	HES saline
	1.3722		1	0	1	HES saline
	1.40291		1	0	1	HES saline
	0.43709		1	0	1	HES saline
	0.480831		1	0	1	HES saline
	0.717614		1	0	1	HES saline
	0.762579		1	0	1	HES saline
	4.11163		1	0	1	HES saline
	4.10219		1	0	1	HES saline
	1.3159		1	0	1	HES saline
	3.57378	43967.2	1	1	0	HES balanced
	9.95639	1038.37	1	1	0	HES balanced
	1.24231	3373.96	1	1	0	HES balanced
	0.162153	34367.9	1	1	0	HES balanced
	1.03645	22047.8	1	1	0	HES balanced
	1.10626	10097.4	1	1	0	HES balanced
	6.78828		1	1	0	HES balanced
	9.07205		1	1	0	HES balanced
	1.17637		1	1	0	HES balanced
	0.93402		1	1	0	HES balanced
	0.48654		1	1	0	HES balanced
	0.220141		1	1	0	HES balanced

## Sheet: inVitroProducts
	CINC1	MCP1	HES_balanced	HES_saline	Group
	45.4441	4197	0	0	Ringer's lactate
	51.9919	3882	0	0	Ringer's lactate
	42.4746	4504	0	0	Ringer's lactate
	43.6619	3827	0	0	Ringer's lactate
	86.3832	2568	0	0	Ringer's lactate
	94.0829	2179	0	0	Ringer's lactate
	93.3491	2799	0	0	Ringer's lactate
	90.7814	2684	0	0	Ringer's lactate
	41.0928	4629	0	0	Ringer's lactate
	48.8854	4996	0	0	Ringer's lactate
	41.0928	4904	0	0	Ringer's lactate
	40.0352	4583	0	0	Ringer's lactate
		3436	0	0	Ringer's lactate
		3037	0	0	Ringer's lactate
		1943	0	0	Ringer's lactate
		2307	0	0	Ringer's lactate
	88.6774	7737	1	0	HES balanced
	76.5786	6784	1	0	HES balanced
	78.389	6199	1	0	HES balanced
	72.9626	7777	1	0	HES balanced
	113.578	5102	1	0	HES balanced
	110.998	4531	1	0	HES balanced
	133.545	5598	1	0	HES balanced
	129.469	5526	1	0	HES balanced
	71.1928	7057	1	0	HES balanced
	66.473	6402	1	0	HES balanced
	63.9409	8321	1	0	HES balanced
	61.7757	8400	1	0	HES balanced
		3737	1	0	HES balanced
		3534	1	0	HES balanced
		3664	1	0	HES balanced
		3826	1	0	HES balanced
	66.9496	6333	0	1	HES saline
	79.5968	7300	0	1	HES saline
	58.5601	5567	0	1	HES saline
	62.7507	4882	0	1	HES saline
	94.4499	3040	0	1	HES saline
	94.0829	3438	0	1	HES saline
	90.4147	4042	0	1	HES saline
	92.9822	3636	0	1	HES saline
	55.309	5599	0	1	HES saline
	60.3349	5712	0	1	HES saline
	52.4488	4973	0	1	HES saline
	56.7424	5973	0	1	HES saline
		3713	0	1	HES saline
		3053	0	1	HES saline
		2512	0	1	HES saline
		2750	0	1	HES saline

## Sheet: inVitroAcetate
	CINC1	MCP1	Acetate	Malate	Group
	45.4441	4197	0	0	Lactate
	51.9919	3882	0	0	Lactate
	42.4746	4504	0	0	Lactate
	43.6619	3827	0	0	Lactate
	86.3832	2568	0	0	Lactate
	94.0829	2179	0	0	Lactate
	93.3491	2799	0	0	Lactate
	90.7814	2684	0	0	Lactate
	41.0928	4629	0	0	Lactate
	48.8854	4996	0	0	Lactate
	41.0928	4904	0	0	Lactate
	40.0352	4583	0	0	Lactate
		3436	0	0	Lactate
		3037	0	0	Lactate
		1943	0	0	Lactate
		2307	0	0	Lactate
	66.3492	5047	1	0	Acetate
	57.3644	4409	1	0	Acetate
	59.7566	4795	1	0	Acetate
	66.9496	5102	1	0	Acetate
	135.4	3625	1	0	Acetate
	131.692	3740	1	0	Acetate
	132.062	3134	1	0	Acetate
	124.657	3166	1	0	Acetate
	58.8963	7485	1	0	Acetate
	57.4598	7699	1	0	Acetate
	54.951	7891	1	0	Acetate
	56.7424	7959	1	0	Acetate
		5604	1	0	Acetate
		4861	1	0	Acetate
		5442	1	0	Acetate
		5104	1	0	Acetate
	44.2558	3827	0	1	Malate
	41.8812	4543	0	1	Malate
	45.4441	3141	0	1	Malate
	43.6619	3015	0	1	Malate
	93.3491	3145	0	1	Malate
	91.8817	2851	0	1	Malate
	91.8817	2305	0	1	Malate
	101.429	2442	0	1	Malate
	41.0928	6063	0	1	Malate
	45.3354	5995	0	1	Malate
	42.1517	6142	0	1	Malate
	41.0928	5780	0	1	Malate
		4498	0	1	Malate
		4926	0	1	Malate
		4991	0	1	Malate
		4853	0	1	Malate
	59.1583	5347	1	1	Acetate/Malate
	57.9622	4567	1	1	Acetate/Malate
	65.149	4299	1	1	Acetate/Malate
	73.5648	3968	1	1	Acetate/Malate
	133.545	3834	1	1	Acetate/Malate
	130.58	3563	1	1	Acetate/Malate
	126.877	3312	1	1	Acetate/Malate
	129.098	3438	1	1	Acetate/Malate
	55.309	7643	1	1	Acetate/Malate
	56.3838	6752	1	1	Acetate/Malate
	59.6154	7553	1	1	Acetate/Malate
	58.537	7271	1	1	Acetate/Malate
		5717	1	1	Acetate/Malate
		5225	1	1	Acetate/Malate
		4757	1	1	Acetate/Malate
		5087	1	1	Acetate/Malate
